# Supplementary material for: Metabolic Pathway Analysis of Nitrogen and Phosphorus Uptake by the Consortium between C. vulgaris and P. aeruginosa
Source: Int J Mol Sci. 2019 Apr 23;20(8):1978. doi: 10.3390/ijms20081978 (PMC6515159; doi:10.3390/ijms20081978)
Supplement: Supplementary file 1 [file ijms-20-01978-s001.zip]

Archive with 5 entries (4 files):
- ijms-464067 supplementary/
- ijms-464067 supplementary/Table S1.pdf
- ijms-464067 supplementary/Table S1.xlsx
- ijms-464067 supplementary/Table S2.pdf
- ijms-464067 supplementary/Table S2.xlsx
